# Supplementary material for: Vacciniumchaozhouense﻿ (Ericaceae), a new species from East Guangdong, China
Source: PhytoKeys. 2023 Dec 8;236:113–9. doi: 10.3897/phytokeys.236.108732 (PMC10724862; doi:10.3897/phytokeys.236.108732)
Supplement: XML Treatment for Vaccinium chaozhouense [file phytokeys.236.108732-treatment1.xml]

<!DOCTYPE tp:taxon-treatment
  PUBLIC "-//TaxonX//DTD Taxonomic Treatment Publishing DTD v0 20100105//EN" "tax-treatment-NSO.dtd">
<tp:taxon-treatment xmlns:tp="http://www.plazi.org/taxpub"><tp:treatment-meta><kwd-group><label>Taxon classification</label><kwd>
              <named-content content-type="kingdom">Plantae</named-content>
            </kwd><kwd>
              <named-content content-type="order">Ericales</named-content>
            </kwd><kwd>
              <named-content content-type="family">Ericaceae</named-content>
            </kwd></kwd-group><mixed-citation publication-type="journal"><person-group><name><surname>Tong</surname><given-names>Yi-Hua</given-names></name><name><surname>Ye</surname><given-names>Pei-Zhao</given-names></name><name><surname>Ding</surname><given-names>Jian-Hong</given-names></name><name><surname>Huang</surname><given-names>Wei-Chao</given-names></name><name><surname>Huang</surname><given-names>Wei</given-names></name><name><surname>Ni</surname><given-names>Jing-Bo</given-names></name></person-group><article-title><italic><tp:taxon-name><tp:taxon-name-part taxon-name-part-type="genus" reg="Vaccinium">Vaccinium</tp:taxon-name-part><tp:taxon-name-part taxon-name-part-type="species" reg="chaozhouense">chaozhouense</tp:taxon-name-part></tp:taxon-name></italic>﻿ (<tp:taxon-name><tp:taxon-name-part taxon-name-part-type="family">Ericaceae</tp:taxon-name-part></tp:taxon-name>), a new species from East Guangdong, China</article-title><source>PhytoKeys</source><day>08</day><month>12</month><year>2023</year><volume>236</volume><fpage>113</fpage><lpage>119</lpage><pub-id pub-id-type="doi">10.3897/phytokeys.236.108732</pub-id></mixed-citation></tp:treatment-meta><tp:nomenclature><label>﻿</label><tp:taxon-name>
            <object-id xmlns:xlink="http://www.w3.org/1999/xlink" content-type="arpha" xlink:type="simple">ABDEC9D5-A22E-5ABA-B3CF-D8E7D3D4B3FA</object-id>
            <tp:taxon-name-part taxon-name-part-type="genus" reg="Vaccinium">Vaccinium</tp:taxon-name-part>
            <tp:taxon-name-part taxon-name-part-type="species" reg="chaozhouense">chaozhouense</tp:taxon-name-part>
            <object-id xmlns:xlink="http://www.w3.org/1999/xlink" content-type="ipni" xlink:type="simple">urn:lsid:ipni.org:names:77332387-1</object-id>
          </tp:taxon-name><tp:taxon-authority>Y.H.Tong &amp; J.H.Ding</tp:taxon-authority><tp:taxon-status xmlns:xlink="http://www.w3.org/1999/xlink" xlink:type="simple">sp. nov.</tp:taxon-status><xref ref-type="fig" rid="F1">Fig. 1</xref></tp:nomenclature><tp:treatment-sec sec-type="material" id="SECID0E2FAC"><title>Type.</title><p>China. Guangdong Province: Chaozhou City, Chao’an Fenghuangshan Provincial Nature Reserve, 980 m a.s.l., 10 May 2023 (fl.), <italic>Yi-Hua Tong et al. TYH-2699</italic> (holotype: IBSC, isotypes: KUN, PE).</p></tp:treatment-sec><tp:treatment-sec sec-type="diagnosis" id="SECID0EDGAC"><title>Diagnosis.</title><p>The new species is most similar to <italic><tp:taxon-name><tp:taxon-name-part taxon-name-part-type="genus" reg="Vaccinium">V.</tp:taxon-name-part><tp:taxon-name-part taxon-name-part-type="species" reg="wrightii">wrightii</tp:taxon-name-part></tp:taxon-name></italic> A. Gray (including its variety with smaller habit and leaf blades, <tp:taxon-name><tp:taxon-name-part taxon-name-part-type="genus" reg="Vaccinium">V.</tp:taxon-name-part><tp:taxon-name-part taxon-name-part-type="species" reg="wrightii">wrightii</tp:taxon-name-part><tp:taxon-name-part taxon-name-part-type="infraspecific-rank">var.</tp:taxon-name-part><tp:taxon-name-part taxon-name-part-type="variety" reg="formosanum">formosanum</tp:taxon-name-part></tp:taxon-name> (Hayata) H. L. Li) by having flowers with persistent and leaf-like bracts, and white spherical-urceolate corollas, but is distinguished by the presence of glandular trichomes on the abaxial surface of the leaf blade (vs. glabrous), shorter pedicels (4–6 mm vs. 5–15 mm), sparsely pilose (vs. glabrous) ridges of the corolla, and anther thecae longer than the tubules (vs. equal to or shorter than the tubules). A more detailed comparison of the two species is provided in Table <xref ref-type="table" rid="T1">1</xref>.</p><table-wrap id="T1" position="float" orientation="portrait"><label>Table 1.</label><caption><p>Morphological comparison of <italic><tp:taxon-name><tp:taxon-name-part taxon-name-part-type="genus" reg="Vaccinium">Vaccinium</tp:taxon-name-part><tp:taxon-name-part taxon-name-part-type="species" reg="chaozhouense">chaozhouense</tp:taxon-name-part></tp:taxon-name></italic> and <italic><tp:taxon-name><tp:taxon-name-part taxon-name-part-type="genus" reg="Vaccinium">V.</tp:taxon-name-part><tp:taxon-name-part taxon-name-part-type="species" reg="wrightii">wrightii</tp:taxon-name-part></tp:taxon-name></italic>. The data for <italic><tp:taxon-name><tp:taxon-name-part taxon-name-part-type="genus" reg="Vaccinium">V.</tp:taxon-name-part><tp:taxon-name-part taxon-name-part-type="species" reg="wrightii">wrightii</tp:taxon-name-part></tp:taxon-name></italic> are from <xref ref-type="bibr" rid="B7">Li (1978)</xref>, <xref ref-type="bibr" rid="B2">Fang and Stevens (2005)</xref>, and <xref ref-type="bibr" rid="B21">Yamazaki (1993)</xref> as well as the examination of the specimens listed in the text.</p></caption><table id="TID0EN5AE" rules="all"><tbody><tr><th rowspan="1" colspan="1">Characters</th><th rowspan="1" colspan="1">
                    <italic>
                      <tp:taxon-name><tp:taxon-name-part taxon-name-part-type="genus" reg="Vaccinium">V.</tp:taxon-name-part><tp:taxon-name-part taxon-name-part-type="species" reg="chaozhouense">chaozhouense</tp:taxon-name-part></tp:taxon-name>
                    </italic>
                  </th><th rowspan="1" colspan="1">
                    <italic>
                      <tp:taxon-name><tp:taxon-name-part taxon-name-part-type="genus" reg="Vaccinium">V.</tp:taxon-name-part><tp:taxon-name-part taxon-name-part-type="species" reg="wrightii">wrightii</tp:taxon-name-part></tp:taxon-name>
                    </italic>
                  </th></tr><tr><td rowspan="1" colspan="1">Abaxial surface of leaf blade</td><td rowspan="1" colspan="1">With evenly distributed glandular trichomes</td><td rowspan="1" colspan="1">Glabrous</td></tr><tr><td rowspan="1" colspan="1">Inflorescence length (cm)</td><td rowspan="1" colspan="1">1.5–4</td><td rowspan="1" colspan="1">5–8.5</td></tr><tr><td rowspan="1" colspan="1">Indumentum of inflorescence rachis</td><td rowspan="1" colspan="1">Pubescent or sometimes glabrous</td><td rowspan="1" colspan="1">Glabrous</td></tr><tr><td rowspan="1" colspan="1">Pedicel length (mm)</td><td rowspan="1" colspan="1">4–6</td><td rowspan="1" colspan="1">5–15</td></tr><tr><td rowspan="1" colspan="1">Indumentum of calyx</td><td rowspan="1" colspan="1">Pubescent or sometimes glabrous</td><td rowspan="1" colspan="1">Glabrous</td></tr><tr><td rowspan="1" colspan="1">Indumentum of abaxial surface of corolla</td><td rowspan="1" colspan="1">Sparsely pilose on edges, otherwise glabrous</td><td rowspan="1" colspan="1">Glabrous</td></tr><tr><td rowspan="1" colspan="1">Anther thecae</td><td rowspan="1" colspan="1">Longer than tubules</td><td rowspan="1" colspan="1">Equal to or shorter than tubules</td></tr><tr><td rowspan="1" colspan="1">Indumentum of disk</td><td rowspan="1" colspan="1">White-pubescent or sometimes nearly glabrous</td><td rowspan="1" colspan="1">Usually glabrous</td></tr></tbody></table></table-wrap><fig id="F1" position="float" orientation="portrait"><object-id xmlns:xlink="http://www.w3.org/1999/xlink" content-type="doi" xlink:type="simple">10.3897/phytokeys.236.108732.figure1</object-id><object-id xmlns:xlink="http://www.w3.org/1999/xlink" content-type="arpha" xlink:type="simple">2FC608AB-38E8-59C0-B898-CCC86D36D3FC</object-id><label>Figure 1.</label><caption><p><italic><tp:taxon-name><tp:taxon-name-part taxon-name-part-type="genus" reg="Vaccinium">Vaccinium</tp:taxon-name-part><tp:taxon-name-part taxon-name-part-type="species" reg="chaozhouense">chaozhouense</tp:taxon-name-part></tp:taxon-name></italic><bold>A</bold> habitat <bold>B</bold> habit and flowering branchlets <bold>C</bold> flowering branch <bold>D</bold> fruiting branches <bold>E</bold> abaxial surface of leaf blade showing glandular trichomes <bold>F</bold> flower <bold>G</bold> bracts, adaxial (left) and abaxial (right) surfaces <bold>H</bold> bracteoles, adaxial (left) and abaxial (right) surfaces <bold>I</bold> stamens, ventral (left), lateral (middle) and dorsal (right) view <bold>J</bold> hypanthium (with calyx lobes removed), showing disk and style <bold>K</bold> disk, top view <bold>L</bold> ovary cross-section, showing the pseudo-10-locular ovary. Scale bars: 5 mm (<bold>F–G, J</bold>); 3 mm (<bold>H</bold>); 2 mm (<bold>I, L</bold>); 1.5 mm (<bold>E, K</bold>). Photographs by Yi-Hua Tong, except <bold>D</bold> by Jian-Hong Ding.</p></caption><graphic xmlns:xlink="http://www.w3.org/1999/xlink" xlink:href="phytokeys-236-113_article-108732__-g001.jpg" position="float" orientation="portrait" xlink:type="simple" id="oo_949491.jpg"><uri content-type="original_file" xlink:type="simple">https://binary.pensoft.net/fig/949491</uri></graphic></fig></tp:treatment-sec><tp:treatment-sec sec-type="description" id="SECID0EPOAC"><title>Description.</title><p>Evergreen shrubs, 0.3–1.5 m tall. Young branchlets densely pubescent, glabrescent. Leaves dense, spirally alternate; blades leathery or thickly leathery, elliptic or ovate, 1.5–3.1 × 0.7–1.8 cm, apex acute, base cuneate to broad cuneate, margin serrate, each serra tipped with a gland, abaxially with evenly distributed glandular trichomes throughout, adaxially glabrous, midvein raised abaxially, slightly impressed adaxially, lateral veins 4–7 on each side, slightly conspicuous abaxially, inconspicuous adaxially; petiole 2–3 mm long, initially pubescent, glabrescent at maturity. Racemes pseudoterminal and axillary, 1.5–4 cm long, with 3–7 flowers, rachis pubescent or sometimes glabrous; bracts persistent, leaf-like, ovate, elliptic or obovate, 3.5–8 × 2–4 mm, nearly glabrous on both sides, margin with (1–)5–15 glandular teeth per side, occasionally ciliolate at the apex; pedicel glabrous or sparsely pubescent on upper part, 4–6 mm long; bracteoles 2, caducous, usually borne at the middle and lower part (towards rachis) of the pedicel, occasionally at the upper part (towards hypanthium), lanceolate, 1.5–3 × 0.5–1 mm wide, glabrous on both sides, margin with (0–)1–2 glandular teeth, occasionally ciliolate at the apex. Hypanthium obconical, densely white-pubescent or sometimes glabrous; calyx limb 5-lobed to near base, calyx lobes triangular or broadly triangular, 1–1.5 × 1.2–1.5 mm, glabrous on both sides or sparsely pubescent abaxially, often with glandular teeth on the margin, apex acuminate, sometimes ciliolate. Corolla white, spherical-urceolate, slightly 5-ridged, 5–6 × 4–5 mm, sparsely pilose on the ridges abaxially, otherwise glabrous, pilose adaxially, apex shallowly lobed, lobes recurved, triangular, ca. 1.2 × 1.2 mm; stamens 10, 4.5–4.8 mm long, filaments 2–2.2 mm long, densely white-villous, anthers 2.5–2.7 mm long, thecae 1–1.2 mm long, tubules 1.5–1.7 mm long, spurs present, borne at the base of tubules, obliquely projected, ca. 0.8 mm long; style 4–5.5 mm long, stigma truncate, ovary pseudo-10-locular, each with several ovules, disk white-pubescent or sometimes nearly glabrous. Fruit globose, 4–4.5 mm in diameter, black when ripe; fruiting pedicel 4–6 mm long.</p></tp:treatment-sec><tp:treatment-sec sec-type="etymology" id="SECID0EUOAC"><title>Etymology.</title><p>The species epithet is named after the type locality, Chaozhou City. The Chinese name is given as 潮州越橘 (Chinese pinyin: cháo zhōu yuè jú).</p></tp:treatment-sec><tp:treatment-sec sec-type="distribution" id="SECID0EZOAC"><title>Distribution, habitat and conservation status.</title><p>This species is currently known only from the type locality, i.e., Fenghuangshan, the highest mountain in the Chaoshan district (an area of nearly 16,000 km<sup>2</sup> in East Guangdong) with an elevation of 1497.8 m at the summit. <italic><tp:taxon-name><tp:taxon-name-part taxon-name-part-type="genus" reg="Vaccinium">Vaccinium</tp:taxon-name-part><tp:taxon-name-part taxon-name-part-type="species" reg="chaoanense">chaoanense</tp:taxon-name-part></tp:taxon-name></italic> grows among shrubs on sunny volcanic rocks at an elevation of ca. 980 m. This kind of habitat where this species grows is actually a little unusual in Fenghuangshan, as most of Fenghuangshan area is covered with evergreen broadleaf forests. Only one population with &lt; 30 individuals was found despite a careful search in the area. Thus, it is assigned a status of ‘Critically Endangered’ (CR, criterion D) following the IUCN Red List categories and criteria (<xref ref-type="bibr" rid="B4">IUCN 2012</xref>) and guidelines (<xref ref-type="bibr" rid="B5">IUCN Standards and Petitions Committee 2022</xref>). Because its distribution area is under the protection of Chao’an Fenghuangshan Provincial Nature Reserve, and it is not economically valuable, the threat risk seems low.</p></tp:treatment-sec><tp:treatment-sec sec-type="phenology" id="SECID0EUPAC"><title>Phenology.</title><p>Flowering in May and fruiting in October–November.</p></tp:treatment-sec><tp:treatment-sec sec-type="material" id="SECID0EZPAC"><title>Additional specimens examined.</title><p><italic><tp:taxon-name><tp:taxon-name-part taxon-name-part-type="genus" reg="Vaccinium">Vaccinium</tp:taxon-name-part><tp:taxon-name-part taxon-name-part-type="species" reg="chaozhouense">chaozhouense</tp:taxon-name-part></tp:taxon-name></italic>: the same locality as the type, 18 May 2022 (fl), <italic>Jian-Hong Ding s.n.</italic> (IBSC); ibid., 31 October 2022 (fr.), <italic>Jian-Hong Ding s.n.</italic> (IBSC); ibid., 10 May 2023 (fl.), <italic>Yi-Hua Tong et al. TYH-2700</italic> (IBSC).</p><p><italic><tp:taxon-name><tp:taxon-name-part taxon-name-part-type="genus" reg="Vaccinium">Vaccinium</tp:taxon-name-part><tp:taxon-name-part taxon-name-part-type="species" reg="wrightii">wrightii</tp:taxon-name-part></tp:taxon-name></italic>: Japan. Ryukyu: without precise locality, without date, <italic>C. Wright 170</italic> (holotype GH00015982, image, isotypes K000780593, image, NY00010772, image); without precise locality, 1887, <italic>O. Warburg s.n.</italic> (W, image); Gneka-Kesaji, 9 June 1930, <italic>K. Kondo 1975</italic> (PE00245894); Higashi-son, Gaji, in windy scrubs, 100 m a.s.l., 12 October 1990, <italic>T. Yamazaki 6486</italic> (PE00197326); Iriomote Island, Shirahama, on the seaside, 29 April 1980, <italic>K. Inoue 1469</italic> (IBSC0457605, PE00197336); Iriomote Island, on the way from Ootomi to Mt. Goza, in evergreen forest, 20–200 m a.s.l., 4 August 1981, <italic>N. Fukuoka &amp; M. Ito 180</italic> (IBSC0457604); Iriomote Island, valley of Yuchin-gawa River, on rocky cliff at shady riverside, 6 April 2004, <italic>K. Yonekura et al. 11346</italic> (IBSC0741637); Iriomote Island, along Shirahama Forest Road, ca. 1 km from the entrance, on sunny slope around a marsh in a small valley, 120–130 m a.s.l., 3 April 2004, <italic>Koji Yonekura 11213</italic> (PE); Iriomote Island, in evergreen forest, 50 m a.s.l., 8 November 1985, <italic>Toshiyuki Nakaike s.n.</italic> (PE00197345); Nago-shi, NW slope of the Mt. Nago-dake, 200 m a.s.l., 11 March 1978, <italic>J. Murata 4717</italic> (PE00438051). CHINA. Taiwan: Hualien, Hsiaochingshui, 350 m a.s.l., 17 April 2002, <italic>Tien-Tsai Chen 11872</italic> (PE); Taipei, Taluntoushan, 13 June 1997, <italic>Her-Long Chiang 496</italic> (PE00197448).</p></tp:treatment-sec><tp:treatment-sec sec-type="discussion" id="SECID0EWBAE"><title>Discussion.</title><p><italic><tp:taxon-name><tp:taxon-name-part taxon-name-part-type="genus" reg="Vaccinium">Vaccinium</tp:taxon-name-part><tp:taxon-name-part taxon-name-part-type="species" reg="chaozhouense">chaozhouense</tp:taxon-name-part></tp:taxon-name></italic> can be assigned to <tp:taxon-name><tp:taxon-name-part taxon-name-part-type="genus" reg="Vaccinium">V.</tp:taxon-name-part><tp:taxon-name-part taxon-name-part-type="infraspecific-rank">sect.</tp:taxon-name-part><tp:taxon-name-part taxon-name-part-type="section" reg="Bracteata">Bracteata</tp:taxon-name-part></tp:taxon-name> Nakai according to Sleumer’s or Vander Kloet &amp; Dickinson’s infrageneric classification system (<xref ref-type="bibr" rid="B12">Sleumer 1941</xref>; <xref ref-type="bibr" rid="B20">Vander Kloet and Dickinson 2009</xref>) by its terrestrial habit, pinninerved leaf blade with a serrate margin, persistent and leaf-like floral bracts, pseudo-10-locular ovary and black fruit, which match the characters of that section. Two other species are also similar to this new species in having the same leathery leaf texture, persistent, large, and leaf-like floral bracts, and similar urceolate or spherical-urceolate corolla shape, i.e., <italic><tp:taxon-name><tp:taxon-name-part taxon-name-part-type="genus" reg="Vaccinium">V.</tp:taxon-name-part><tp:taxon-name-part taxon-name-part-type="species" reg="eberhardtii">eberhardtii</tp:taxon-name-part></tp:taxon-name></italic> Dop from Vietnam and Thailand, which has also been recently reported from Guangxi, China (<xref ref-type="bibr" rid="B15">Tong et al. 2018</xref>), and <italic><tp:taxon-name><tp:taxon-name-part taxon-name-part-type="genus" reg="Vaccinium">V.</tp:taxon-name-part><tp:taxon-name-part taxon-name-part-type="species" reg="boninense">boninense</tp:taxon-name-part></tp:taxon-name></italic> Nakai endemic to the Bonin Islands (also known as Ogasawara Islands). A key to the four species is provided below summarizing the morphological differences among them. Although these four species were assigned to <tp:taxon-name><tp:taxon-name-part taxon-name-part-type="genus" reg="Vaccinium">V.</tp:taxon-name-part><tp:taxon-name-part taxon-name-part-type="infraspecific-rank">sect.</tp:taxon-name-part><tp:taxon-name-part taxon-name-part-type="section" reg="Bracteata">Bracteata</tp:taxon-name-part></tp:taxon-name> for now, they bear unusual urceolate shape of corolla, while many other species in this section have tubular corolla. Meanwhile, a continuous coastal distribution from western Pacific Ocean islands to Indochina is presented by the four species. Thus, according to their morphological characteristics and distribution pattern, these four species may represent a distinct lineage in <tp:taxon-name><tp:taxon-name-part taxon-name-part-type="genus" reg="Vaccinium">V.</tp:taxon-name-part><tp:taxon-name-part taxon-name-part-type="infraspecific-rank">sect.</tp:taxon-name-part><tp:taxon-name-part taxon-name-part-type="section" reg="Bracteata">Bracteata</tp:taxon-name-part></tp:taxon-name>, and studies on their biogeography and speciation seem warranted.</p></tp:treatment-sec><ref-list><ref id="B7"><mixed-citation xmlns:xlink="http://www.w3.org/1999/xlink" xlink:type="simple"><person-group><name name-style="western"><surname>Li</surname><given-names>HL</given-names></name></person-group> (<year>1978</year>) <article-title><tp:taxon-name><tp:taxon-name-part taxon-name-part-type="family">Ericaceae</tp:taxon-name-part></tp:taxon-name>.</article-title> In: Editorial Committee of the Flora of Taiwan (<role>Eds</role>) <issue-title>Flora of Taiwan (Vol.</issue-title><source>4). Epoch Publishing Co., Ltd., Taipei</source>, <fpage>15</fpage>–<lpage>46</lpage>.</mixed-citation></ref><ref id="B2"><mixed-citation xmlns:xlink="http://www.w3.org/1999/xlink" xlink:type="simple"><person-group><name name-style="western"><surname>Fang</surname><given-names>RC</given-names></name><name name-style="western"><surname>Stevens</surname><given-names>PF</given-names></name></person-group> (<year>2005</year>) <article-title><italic><tp:taxon-name><tp:taxon-name-part taxon-name-part-type="genus">Vaccinium</tp:taxon-name-part></tp:taxon-name></italic>.</article-title> In: <person-group><name name-style="western"><surname>Wu</surname><given-names>ZY</given-names></name><name name-style="western"><surname>Raven</surname><given-names>PH</given-names></name><name name-style="western"><surname>Hong</surname><given-names>DY</given-names></name></person-group> (<role>Eds</role>) <issue-title>Flora of China (Vol.</issue-title><source>14). Science Press, Beijing &amp; Missouri Botanical Garden Press, St. Louis</source>, <fpage>476</fpage>–<lpage>504</lpage>.</mixed-citation></ref><ref id="B21"><mixed-citation xmlns:xlink="http://www.w3.org/1999/xlink" xlink:type="simple"><person-group><name name-style="western"><surname>Yamazaki</surname><given-names>T</given-names></name></person-group> (<year>1993</year>) <article-title><tp:taxon-name><tp:taxon-name-part taxon-name-part-type="family">Ericaceae</tp:taxon-name-part></tp:taxon-name>.</article-title> In: <person-group><name name-style="western"><surname>Iwatsuki</surname><given-names>K</given-names></name><name name-style="western"><surname>Yamazaki</surname><given-names>T</given-names></name><name name-style="western"><surname>Ohba</surname><given-names>H</given-names></name></person-group> (<role>Eds</role>) <issue-title>Flora of Japan (Vol.</issue-title><source>3a). Kodansha, Tokyo</source>, <fpage>6</fpage>–<lpage>63</lpage>.</mixed-citation></ref><ref id="B4"><mixed-citation xmlns:xlink="http://www.w3.org/1999/xlink" xlink:type="simple">IUCN (<year>2012</year>) IUCN Red List Categories and Criteria. Version 3.1. Prepared by the IUCN Species Survival Commission. <ext-link xlink:href="http://www.iucnredlist.org/" ext-link-type="uri" xlink:type="simple">http://www.iucnredlist.org/</ext-link> [Accessed 20 Oct 2023]</mixed-citation></ref><ref id="B5"><mixed-citation xmlns:xlink="http://www.w3.org/1999/xlink" xlink:type="simple">IUCN Standards and Petitions Committee (<year>2022</year>) Guidelines for Using the IUCN Red List Categories and Criteria. Version 15.1. Prepared by the Standards and Petitions Committee. <ext-link xlink:href="http://www.iucnredlist.org/documents/RedListGuidelines.pdf" ext-link-type="uri" xlink:type="simple">http://www.iucnredlist.org/documents/RedListGuidelines.pdf</ext-link></mixed-citation></ref><ref id="B12"><mixed-citation xmlns:xlink="http://www.w3.org/1999/xlink" xlink:type="simple"><person-group><name name-style="western"><surname>Sleumer</surname><given-names>HO</given-names></name></person-group> (<year>1941</year>) <article-title>Vaccinioideen-Studien.</article-title><source>Botanische Jahrbücher für Systematik, Pflanzengeschichte und Pflanzengeographie</source><volume>71</volume>: <fpage>375</fpage>–<lpage>510</lpage>.</mixed-citation></ref><ref id="B20"><mixed-citation xmlns:xlink="http://www.w3.org/1999/xlink" xlink:type="simple"><person-group><name name-style="western"><surname>Vander Kloet</surname><given-names>SP</given-names></name><name name-style="western"><surname>Dickinson</surname><given-names>TA</given-names></name></person-group> (<year>2009</year>) <article-title>A subgeneric classiﬁcation of the genus <italic><tp:taxon-name><tp:taxon-name-part taxon-name-part-type="genus">Vaccinium</tp:taxon-name-part></tp:taxon-name></italic> and the metamorphosis of <tp:taxon-name><tp:taxon-name-part taxon-name-part-type="genus">V.</tp:taxon-name-part><tp:taxon-name-part taxon-name-part-type="infraspecific-rank">section</tp:taxon-name-part><tp:taxon-name-part taxon-name-part-type="section">Bracteata</tp:taxon-name-part></tp:taxon-name> Nakai: More terrestrial and less epiphytic in habit, more continental and less insular in distribution.</article-title><source>Journal of Plant Research</source><volume>122</volume>(<issue>3</issue>): <fpage>253</fpage>–<lpage>268</lpage>. <ext-link xlink:href="10.1007/s10265-008-0211-7" ext-link-type="doi" xlink:type="simple">https://doi.org/10.1007/s10265-008-0211-7</ext-link></mixed-citation></ref><ref id="B15"><mixed-citation xmlns:xlink="http://www.w3.org/1999/xlink" xlink:type="simple"><person-group><name name-style="western"><surname>Tong</surname><given-names>YH</given-names></name><name name-style="western"><surname>Ye</surname><given-names>XE</given-names></name><name name-style="western"><surname>Wu</surname><given-names>L</given-names></name><name name-style="western"><surname>Nguyen</surname><given-names>TTH</given-names></name><name name-style="western"><surname>Xia</surname><given-names>NH</given-names></name></person-group> (<year>2018</year>) <article-title>A new record of <tp:taxon-name><tp:taxon-name-part taxon-name-part-type="family">Ericaceae</tp:taxon-name-part></tp:taxon-name> from China: <italic><tp:taxon-name><tp:taxon-name-part taxon-name-part-type="genus">Vaccinium</tp:taxon-name-part><tp:taxon-name-part taxon-name-part-type="species">eberhardtii</tp:taxon-name-part></tp:taxon-name></italic> Dop.</article-title><source>Guihaia</source><volume>38</volume>: <fpage>1595</fpage>–<lpage>1598</lpage>. <ext-link xlink:href="10.11931/guihaia.gxzw201709012" ext-link-type="doi" xlink:type="simple">https://doi.org/10.11931/guihaia.gxzw201709012</ext-link></mixed-citation></ref></ref-list></tp:taxon-treatment>
